# Supplementary material for: Automated PDF highlighting to support faster curation of literature for Parkinson’s and Alzheimer’s disease
Source: Database (Oxford). 2017 Mar 27;2017:bax027. doi: 10.1093/database/bax027 (PMC5467557; doi:10.1093/database/bax027)
Supplement: Supplementary Data [file bax027_Supp.zip]

Archive with 3 entries (3 files):
- sup3_methods_spatial.docx
- Description of Manual Curation Process from Christine.docx
- sup2_findings_spatial.docx
